# Supplementary material for: Prognostic Value of Tumour-Infiltrating Lymphocytes in an Unselected Cohort of Breast Cancer Patients
Source: Diagnostics (Basel). 2022 Oct 18;12(10):2527. doi: 10.3390/diagnostics12102527 (PMC9601161; doi:10.3390/diagnostics12102527)
Supplement: Supplementary file 1 [file diagnostics-12-02527-s001.zip]

Archive with 1 entries (1 files):
- diagnostics-1935374-supplementary .pptx
